# Supplementary material for: Postpubertal Assessment of Treatment Timing in Class II Malocclusion Treated with Twin Block Followed by Fixed Appliances: A Retrospective Observational Study
Source: J Clin Med. 2026 Apr 29;15(9):3414. doi: 10.3390/jcm15093414 (PMC13163559; doi:10.3390/jcm15093414)
Supplement: Supplementary file 1 [file jcm-15-03414-s001.zip]

Archive with 1 entries (1 files):
- jcm-4270388-supplementary.pdf
